# Supplementary material for: Feasibility and clinical utility of handheld fundus cameras for retinal imaging
Source: Eye (Lond). 2022 Jan 12;37(2):274–9. doi: 10.1038/s41433-021-01926-y (PMC9873676; doi:10.1038/s41433-021-01926-y)
Supplement: Supplementary file 1 — Supplementary table 1 [file 41433_2021_1926_MOESM1_ESM.xlsx]

## Sheet: Supplementary Table 1
Participant ID	Diagnosis	Group	Age	Gender	Ethinicity	Right BCVA (logMAR)	Left BCVA (logMAR)
1	Control	Normal	22	Female	Caucasian	-0.08	-0.14
2	Control	Normal	23	Male	Caucasian	-0.22	-0.28
3	Control	Normal	23	Male	Caucasian	-0.04	-0.14
4	Control	Normal	24	Male	Caucasian	-0.2	-0.18
5	Control	Normal	22	Male	Caucasian	-0.08	-0.16
6	Control	Normal	22	Male	Caucasian	-0.12	-0.22
7	Control	Normal	24	Male	Caucasian	-0.08	-0.18
8	Control	Normal	23	Male	South Asian (Indian)	0.02	0.08
9	Control	Normal	22	Male	Caucasian	0.06	0.12
10	Control	Normal	22	Female	Caucasian	-0.18	-0.14
11	Optic Neuritis	Abnormal	14	Male	Caucasian	-0.2	-0.18
12	Papilloedema	Abnormal	30	Female	Caucasian	0.02	-0.08
13	Papilloedema	Abnormal	30	Female	Caucasian	-0.1	-0.1
14	Papilloedema	Abnormal	7	Male	Caucasian	0.1	0.1
15	Anterior Ischaemic Optic Neuropathy	Abnormal	60	Male	Caucasian	-0.04	0.08
16	Papilloedema	Abnormal	30	Female	Caucasian	0.4	0.46
17	Optic Disc Drusen	Abnormal	19	Female	Caucasian	0.02	0.02
18	Papilloedema	Abnormal	32	Female	Caucasian	0.18	1.6
24	Age-related macular degeneration	Abnormal	85	Male	Caucasian	0.98	0.68
20	Diabetic maculopathy	Abnormal	84	Male	Caucasian	0.78	0.78
21	Diabetic maculopathy	Abnormal	74	Male	Caucasian	0.14	0.42
22	Age-related macular degeneration	Abnormal	52	Female	Caucasian	0.02	0.52
19	Central serous retinopathy	Abnormal	37	Male	Caucasian	0.18	0.18
26	Diabetic maculopathy	Abnormal	76	Female	Afro-Caribbean	0.72	0.76
23	Central serous retinopathy	Abnormal	66	Male	Caucasian	0.32	0.2
25	Diabetic maculopathy	Abnormal	79	Female	Caucasian	0.32	CF
27	Age-related macular degeneration	Abnormal	90	Male	Caucasian	0.72	0.5
28	Diabetic maculopathy	Abnormal	73	Male	Caucasian	0.6	0.66
