# Supplementary material for: Feasibility and clinical utility of handheld fundus cameras for retinal imaging
Source: Eye (Lond). 2022 Jan 12;37(2):274–9. doi: 10.1038/s41433-021-01926-y (PMC9873676; doi:10.1038/s41433-021-01926-y)
Supplement: Supplementary file 2 — Supplementary table 2 [file 41433_2021_1926_MOESM2_ESM.xlsx]

## Sheet: Supplementary Table 2
System	Zeiss VisucamNM/FA	Remidio NMFOP	Volk Pictor Plus	Volk iNview	oDocs visoScope
Cost (£)	14 500	4 600	4 400	700	260
Mydriasis required	No	No	No	Yes	Yes
Handheld capability	No	Optional	Yes	Yes	Yes
Autocapture feature	No	No	Yes	Yes	No
Aiming target for participant	No	No	Yes	No	No
