# Supplementary material for: Feasibility and clinical utility of handheld fundus cameras for retinal imaging
Source: Eye (Lond). 2022 Jan 12;37(2):274–9. doi: 10.1038/s41433-021-01926-y (PMC9873676; doi:10.1038/s41433-021-01926-y)
Supplement: Supplementary file 3 — Supplementary table 3 [file 41433_2021_1926_MOESM3_ESM.xlsx]

## Sheet: Supplementary Table 3
Examiner ranking for image acquisition
Category	Remidio	oDocs	Volk iNview	Volk Pictor	Zeiss Visucam
Length of exam	4	1	2	3	5
Stability during acquisition	4	1	2	3	5
Portability	2	5	4	3	1
Rank (5=best, 1= worst)
